# Supplementary material for: Transcriptomic responses of oil palm (Elaeis guineensis) stem to waterlogging at plantation in relation to precipitation seasonality
Source: Front Plant Sci. 2023 Aug 10;14:1213496. doi: 10.3389/fpls.2023.1213496 (PMC10448820; doi:10.3389/fpls.2023.1213496)
Supplement: Supplementary file 2 [file Table_1.xlsx]

## Sheet: Enriched_GO_for_PDEGs
ID	Description	p.adjust
GO:0071456	cellular response to hypoxia	6.93971e-16
GO:0036294	cellular response to decreased oxygen levels	6.93971e-16
GO:0071453	cellular response to oxygen levels	6.93971e-16
GO:0001666	response to hypoxia	1.27218e-13
GO:0009723	response to ethylene	3.40054e-05
GO:0010105	negative regulation of ethylene-activated signaling pathway	4.16959e-05
GO:0070298	negative regulation of phosphorelay signal transduction system	4.16959e-05
GO:0071369	cellular response to ethylene stimulus	0.00155092
GO:0071398	cellular response to fatty acid	0.00216477
GO:1902679	negative regulation of RNA biosynthetic process	0.00484416
GO:1903507	negative regulation of nucleic acid-templated transcription	0.00484416
GO:0031348	negative regulation of defense response	0.00485998
GO:0002832	negative regulation of response to biotic stimulus	0.00485998
GO:0032102	negative regulation of response to external stimulus	0.00485998
GO:0045824	negative regulation of innate immune response	0.00671944
GO:0002683	negative regulation of immune system process	0.00671944
GO:0050777	negative regulation of immune response	0.00671944
GO:0090693	plant organ senescence	0.00724254
GO:0010558	negative regulation of macromolecule biosynthetic process	0.0155186
GO:0006325	chromatin organization	0.0222247
GO:0031667	response to nutrient levels	0.0248039
GO:0007568	aging	0.0289512
GO:0009743	response to carbohydrate	0.0289512
GO:0051094	positive regulation of developmental process	0.0310432
GO:0045927	positive regulation of growth	0.0310432
GO:0016560	protein import into peroxisome matrix, docking	0.0395568
GO:0000018	regulation of DNA recombination	0.0395568
GO:0010648	negative regulation of cell communication	0.0400708
GO:0023057	negative regulation of signaling	0.0400708
GO:2000113	negative regulation of cellular macromolecule biosynthetic process	0.0400708
GO:1904062	regulation of cation transmembrane transport	0.0463196

## Sheet: Enriched_KEGG_for_PDEGs
ID	Description	p.adjust
ath00710	Carbon fixation in photosynthetic organisms	0.00670526
ath04075	Plant hormone signal transduction	0.00670526
ath00010	Glycolysis / Gluconeogenesis	0.00670526
ath01200	Carbon metabolism	0.00670526

## Sheet: Enriched_GO_for_NDEGs
ID	Description	p.adjust
GO:0009408	response to heat	0.0110401

## Sheet: Enriched_KEGG_for_NDEGs
ID	Description	p.adjust
ath00906	Carotenoid biosynthesis	0.00293172
